# Supplementary material for: Broad-Spectrum Bactericidal Activity of a Synthetic Random Copolymer Based on 2-Methoxy-6-(4-Vinylbenzyloxy)-Benzylammonium Hydrochloride
Source: Int J Mol Sci. 2021 May 9;22(9):5021. doi: 10.3390/ijms22095021 (PMC8125966; doi:10.3390/ijms22095021)
Supplement: Supplementary file 1 [file ijms-22-05021-s001.zip]

Archive with 1 entries (1 files):
- ijms-1206859-supplementary.pdf
